# Supplementary material for: The Distributed Practice Effect on Classroom Learning: A Meta-Analytic Review of Applied Research
Source: Behav Sci (Basel). 2025 Jun 3;15(6):771. doi: 10.3390/bs15060771 (PMC12189222; doi:10.3390/bs15060771)
Supplement: Supplementary file 1 [file behavsci-15-00771-s001.zip]

Archive with 1 entries (1 files):
- behavsci-3588393-supplementary.pdf
